# Supplementary material for: Fabrication of Large-Area Molybdenum Disulfide Device Arrays Using Graphene/Ti Contacts
Source: Molecules. 2021 Jul 21;26(15):4394. doi: 10.3390/molecules26154394 (PMC8348625; doi:10.3390/molecules26154394)
Supplement: Supplementary file 1 [file molecules-26-04394-s001.zip]

Archive with 1 entries (1 files):
- molecules-1280083-supplementary.pdf
